# Supplementary material for: Small molecule inhibiting microglial nitric oxide release could become a potential treatment for neuroinflammation
Source: PLoS One. 2023 Feb 6;18(2):e0278325. doi: 10.1371/journal.pone.0278325 (PMC9901772; doi:10.1371/journal.pone.0278325)
Supplement: S1 Table — (XLS) [file pone.0278325.s002.xls]

## Sheet: OverView
done	paper / supplement	Figure	Index		test
TRUE	paper	1	a	screen scheme	none
TRUE			b	screen data	curve fit
TRUE			c	Lipinski Rule of 5	none
TRUE			d	NO release	curve fit	t-test
TRUE	paper	2	a	IFNgamma	ANOVA
TRUE				polyIC	ANOVA
TRUE			b	IL6	ANOVA
TRUE				IL1beta	ANOVA
TRUE				TNFalpha	ANOVA
TRUE	paper	3	a	chemotaxis	ANOVA
TRUE				motility	ANOVA
TRUE			b	phagocytosis	ANOVA
TRUE	paper	4	a	postStimulation	curve fit	ANOVA
TRUE			b	ADME+PK	curve fit
TRUE	paper	5	a	stroke scheme	none
TRUE			b	lesion volume	t-test
TRUE			c	rotarod	ANOVA
TRUE			d	pole test turning	ANOVA
TRUE			e	pole test descending	ANOVA
TRUE			f	corner test	ANOVA
TRUE	paper	6	a	chemical structure	none
TRUE			b	HPLC	none
TRUE			c	NO release	curve fit	t-test
	paper	7	a	mRNA	ANOVA
TRUE			b	docking images	none
TRUE			c	docking data	none
FALSE	paper	8	a	Vulcano stim/unstim	?
FALSE			b	Vulcano C1s/C1r	?
FALSE			c	Heatmap	?
FALSE			d	scatterplot	?
TRUE	supp	1	a	Metabolic activity	curve fit	t-test
TRUE			b	NO Scaveging	curve fit	t-test
TRUE	supp	2	a	NO release	ANOVA
TRUE			b	Metabolic activity	ANOVA
TRUE			c	IL1beta	ANOVA
				IL6	ANOVA
TRUE				TNFalpha	ANOVA
TRUE	supp	3	a	NO LPS	ANOVA
TRUE			b	NO polyIC	ANOVA
TRUE			c	NO IFNgamma	ANOVA
TRUE			d	AB LPS	ANOVA
TRUE			e	AB polyIC	ANOVA
TRUE			f	AB IFNgamma	ANOVA
TRUE			g	IL1beta	ANOVA
TRUE				IL6	ANOVA
TRUE				TNFalpha	ANOVA
TRUE	supp	4	a	Metabolic activity	ANOVA
TRUE			b	Proliferation	ANOVA
TRUE			c	DeadCells	ANOVA
TRUE

## Sheet: t-tests
info					test
file	paper / supplement	Figure	Index	sub-index	Statistical test			a	b		P value	P value summary	Significantly different (P < 0.05)?	One- or two-tailed P value?	t, df			Mean ± SEM of column A	Mean ± SEM of column B	Difference between means	95% confidence interval	R squared (eta squared)			F, DFn, Dfd	P value	P value summary	Significantly different (P < 0.05)?
Fig-01+06_DoseDependency.pzfx	paper	1	d		t-test	unpaired, two-tailed		LPS	ctrl		<0,0001	****	Yes	Two-tailed	t=33,76 df=58			0,03004 ± 0,00373, n=30	1 ± 0,02849, n=30	0,97 ± 0,02873	0,9125 to 1,027	0.9516			58,32, 29, 29	<0,0001	****	Yes
Fig-01+06_DoseDependency.pzfx	paper	6	c		t-test	unpaired, two-tailed		LPS	ctrl		<0,0001	****	Yes	Two-tailed	t=33,76 df=58			0,03004 ± 0,00373, n=30	1 ± 0,02849, n=30	0,97 ± 0,02873	0,9125 to 1,027	0.9516			58,32, 29, 29	<0,0001	****	Yes
Fig-01+06_DoseDependency.pzfx	supplement	1	a		t-test	unpaired, two-tailed		LPS	ctrl		<0,0001	****	Yes	Two-tailed	t=12,03 df=58			0,6864 ± 0,02468, n=30	1 ± 0,008411, n=30	0,3136 ± 0,02608	0,2614 to 0,3658	0.7137			8,612, 29, 29	<0,0001	****	Yes
Fig-01+06_DoseDependency.pzfx		1	b		t-test	unpaired, two-tailed		LPS	ctrl		<0,0001	****	Yes	Two-tailed	t=22,8 df=16			0,09079 ± 0,03375, n=9	1,01 ± 0,02203, n=9	0,9188 ± 0,04031	0,8334 to 1,004	0.9701			2,347, 8, 8	0.2489	ns	No
Fig-05_Stroke.pzfx	paper	5	b		t-test	unpaired, two-tailed		treatment	ctrl		0.3959	ns	No	Two-tailed	t=0,8659 df=22			12,74 ± 1,996, n=13	10,55 ± 1,42, n=11	-2,196 ± 2,537	-7,457 to 3,064	0.03296			2,337, 12, 10	0.1881	ns	No

## Sheet: ANOVAs
	info				ANOVA										individual comparison
file	paper / supplement	Figure	Index	sub-index	Test name	add. Info	F or t value	P value	P value summary	R square	DF	n						Mean Diff,	95,00% CI of diff,	Significant?	Summary	Adjusted P Value
Fig-02_NO.pfz	paper	2	a	IFNgamma	1-way ANOVA	Bonferroni corrected	38.88	<0,0001	****	0.7291	226 (7 + 226)	227			+IFN	-IFN		-0.8682	-1,007 to -0,7298	Yes	****	<0,0001
															+IFN	DMSO_low		0.4383	0,2805 to 0,5961	Yes	****	<0,0001
															+IFN	DMSO_medium		0.3818	0,2192 to 0,5444	Yes	****	<0,0001
															+IFN	DMSO_high		0.3042	0,1464 to 0,4619	Yes	****	<0,0001
															+IFN	C1_low		0.1581	0,02165 to 0,2946	Yes	**	0.0087
															+IFN	C1_medium		0.5866	0,4501 to 0,7231	Yes	****	<0,0001
															+IFN	C1_high		0.7813	0,6408 to 0,9218	Yes	****	<0,0001
															DMSO_low	C1_low		-0.2802	-0,4371 to -0,1232	Yes	****	<0,0001
															DMSO_medium	C1_medium		0.2048	0,04297 to 0,3666	Yes	**	0.0024
															DMSO_hight	C1_high		0.4772	0,3167 to 0,6376	Yes	****	<0,0001
Fig-02_NO.pfz	paper	2	a	polyIC	1-way ANOVA	Bonferroni corrected	89.69	<0,0001	****	0.5541	241 (7 + 234)	242			+polyIC	-polyIC		-0.53	-0,7022 to -0,3578	Yes	****	<0,0001
															+polyIC	DMSO_low		0.03018	-0,2121 to 0,2724	No	ns	>0,9999
															+polyIC	DMSO_medium		0.0911	-0,1512 to 0,3334	No	ns	>0,9999
															+polyIC	DMSO_high		0.1116	-0,1367 to 0,3598	No	ns	>0,9999
															+polyIC	C1_low		0.3397	0,1423 to 0,5371	Yes	****	<0,0001
															+polyIC	C1_medium		0.7093	0,5074 to 0,9112	Yes	****	<0,0001
															+polyIC	C1_high		0.7531	0,5557 to 0,9505	Yes	****	<0,0001
															DMSO_low	C1_low		0.3095	0,04816 to 0,5709	Yes	**	0.0065
															DMSO_medium	C1_medium		0.6182	0,3534 to 0,883	Yes	****	<0,0001
															DMSO_hight	C1_high		0.6415	0,3746 to 0,9084	Yes	****	<0,0001
Fig-02_CytokineRelease_MG+LPS.pfz	paper	2	b	IL1beta	1-way ANOVA	Bonferroni corrected	127.6	<0,0001	****	0.8562	157 (7 + 157)	158			+LPS	-LPS		-0.9103	-1,052 to -0,7684	Yes	****	<0,0001
															+LPS	DMSO_low		-0.2292	-0,5512 to 0,09268	No	ns	0.6985
															+LPS	DMSO_medium		0.04522	-0,2767 to 0,3672	No	ns	>0,9999
															+LPS	DMSO_high		0.0217	-0,3002 to 0,3436	No	ns	>0,9999
															+LPS	C1_low		-0.2432	-0,4403 to -0,04602	Yes	**	0.0037
															+LPS	C1_medium		-0.4521	-0,6493 to -0,255	Yes	****	<0,0001
															+LPS	C1_high		-0.4417	-0,6344 to -0,249	Yes	****	<0,0001
															DMSO_low	C1_low		-0.01391	-0,3656 to 0,3377	No	ns	>0,9999
															DMSO_medium	C1_medium		-0.4973	-0,849 to -0,1457	Yes	***	0.0004
															DMSO_hight	C1_high		-0.4634	-0,8126 to -0,1142	Yes	**	0.0012
Fig-02_CytokineRelease_MG+LPS.pfz	paper	2	b	IL6	1-way ANOVA	Bonferroni corrected	861.8	<0,0001	****	0.9778	144 (7 + 137)	145			+LPS	-LPS		-0.9956	-1,044 to -0,9469	Yes	****	<0,0001
															+LPS	DMSO_low		-0.0713	-0,1756 to 0,03301	No	ns	0.8716
															+LPS	DMSO_medium		-0.03383	-0,1381 to 0,07048	No	ns	>0,9999
															+LPS	DMSO_high		0.0322	-0,07211 to 0,1365	No	ns	>0,9999
															+LPS	C1_low		0.004537	-0,06024 to 0,06931	No	ns	>0,9999
															+LPS	C1_medium		-0.00962	-0,0744 to 0,05516	No	ns	>0,9999
															+LPS	C1_high		0.01221	-0,05257 to 0,07698	No	ns	>0,9999
															DMSO_low	C1_low		0.07584	-0,03713 to 0,1888	No	ns	0.958
															DMSO_medium	C1_medium		0.02421	-0,08875 to 0,1372	No	ns	>0,9999
															DMSO_hight	C1_high		-0.01999	-0,133 to 0,09298	No	ns	>0,9999
Fig-02_CytokineRelease_MG+LPS.pfz	paper	2	b	TNFalpha	1-way ANOVA	Bonferroni corrected	149.7	<0,0001	****	0.8859	142 (7 + 135)	143			+LPS	-LPS		-0.9062	-1,008 to -0,8045	Yes	****	<0,0001
															+LPS	DMSO_low		-0.1081	-0,3188 to 0,1027	No	ns	>0,9999
															+LPS	DMSO_medium		-0.1101	-0,3043 to 0,08411	No	ns	>0,9999
															+LPS	DMSO_high		-0.05377	-0,248 to 0,1405	No	ns	>0,9999
															+LPS	C1_low		0.1005	-0,03241 to 0,2333	No	ns	0.4848
															+LPS	C1_medium		0.02965	-0,1032 to 0,1625	No	ns	>0,9999
															+LPS	C1_high		0.04437	-0,0853 to 0,174	No	ns	>0,9999
															DMSO_low	C1_low		0.2085	-0,02283 to 0,4399	No	ns	0.1324
															DMSO_medium	C1_medium		0.1398	-0,07665 to 0,3562	No	ns	>0,9999
															DMSO_hight	C1_high		0.09814	-0,1163 to 0,3126	No	ns	>0,9999
Fig-03_Migration.pfz	paper	3	a	Chemotaxis -> ATP	1-way ANOVA	Bonferroni corrected	104.5	<0,0001	****	0.5363	274 (3 + 271)	275		ctrl. (-> ATP) vs. ctrl. (-> ctrl.)				0.7396	0,6107 to 0,8684	Yes	****	<0,0001
														ctrl. (-> ATP) vs. DMSO				-0.1167	-0,3147 to 0,08135	No	ns	0.425
														ctrl. (-> ATP) vs. c1.0				-0.03121	-0,1679 to 0,1055	No	ns	0.935
														ctrl. (-> ctrl.) vs. DMSO				-0.8563	-1,056 to -0,6566	Yes	****	<0,0001
														ctrl. (-> ctrl.) vs. c1.0				-0.7708	-0,9098 to -0,6317	Yes	****	<0,0001
														DMSO vs. c1.0				0.08548	-0,1194 to 0,2903	No	ns	0.7028
Fig-03_Migration.pfz	paper	3	a	Chemotaxis -> treatment	1-way ANOVA	Bonferroni corrected	133.6	<0,0001	****	0.6405	228 (3 + 225)	229		ctrl. (-> ATP) vs. ctrl. (-> ctrl.)				0.7396	0,6351 to 0,8441	Yes	****	<0,0001
														ctrl. (-> ATP) vs. DMSO				0.8183	0,6576 to 0,979	Yes	****	<0,0001
														ctrl. (-> ATP) vs. c1.0				0.523	0,3623 to 0,6836	Yes	****	<0,0001
														ctrl. (-> ctrl.) vs. DMSO				0.07873	-0,08326 to 0,2407	No	ns	0.5906
														ctrl. (-> ctrl.) vs. c1.0				-0.2166	-0,3786 to -0,05463	Yes	**	0.0036
														DMSO vs. c1.0				-0.2954	-0,4982 to -0,09254	Yes	**	0.0012
Fig-03_Migration.pfz	paper	3	a	Chemotaxis -> treatment	1-way ANOVA	Bonferroni corrected	72.23	<0,0001	****	0.4579	346 (4 + 342)	367		ctrl. + ATP vs. ctrl.				0.6376	0,4356 to 0,8395	Yes	****	<0,0001
														ctrl. + ATP vs. DMSO				0.07441	-0,1345 to 0,2834	No	ns	>0,9999
														ctrl. + ATP vs. c1.0				0.02578	-0,1824 to 0,234	No	ns	>0,9999
														ctrl. vs. DMSO				-0.5632	-0,7042 to -0,4221	Yes	****	<0,0001
														ctrl. vs. c1.0				-0.6118	-0,7517 to -0,4719	Yes	****	<0,0001
														DMSO vs. c1.0				-0.04863	-0,1985 to 0,1012	No	ns	>0,9999
Fig-03_Migration.pfz	paper	3	a	Chemotaxis -> treatment	1-way ANOVA	Bonferroni corrected	72.81	<0,0001	****	0.5803	161 (3 + 158)	162		ctrl. + ATP vs. ctrl.				0.6376	0,4988 to 0,7764	Yes	****	<0,0001
														ctrl. + ATP vs. DMSO				0.7807	0,606 to 0,9553	Yes	****	<0,0001
														ctrl. + ATP vs. c1.0				0.8675	0,691 to 1,044	Yes	****	<0,0001
														ctrl. vs. DMSO				0.1431	0,004282 to 0,2819	Yes	*	0.0394
														ctrl. vs. c1.0				0.23	0,08878 to 0,3711	Yes	***	0.0001
														DMSO vs. c1.0				0.08686	-0,08965 to 0,2634	No	ns	>0,9999
Fig-03_Phagocytosis	paper	3	b		2-way ANOVA	Sidak corrected	3.566				18				ctrl	+LPS		-0.5488	-0,9538 to -0,1439	Yes	**	0.0066
							3.553				18				DMSO	DMSO+LPS		-0.5468	-0,9517 to -0,1419	Yes	**	0.0068
							3.157				18				c1.0	c1.0+LPS		-0.4859	-0,8908 to -0,08098	Yes	*	0.0163
Fig-04_postStimTimeline.pzfx	paper	4	a		2-way ANOVA	Sidak corrected	1.084				333			2	ctrl.	C1.0		0.5786	-1,092 to 2,249	No	ns	0.9999
							1.708				333				ctrl.	DMSO		0.8849	-0,7371 to 2,507	No	ns	0.9182
							0.5819				333				C1.0	DMSO		0.3063	-1,342 to 1,954	No	ns	>0,9999
							1.861				333			4	ctrl.	C1.0		0.9502	-0,6485 to 2,549	No	ns	0.8306
							2.266				333				ctrl.	DMSO		1.157	-0,4416 to 2,756	No	ns	0.4825
							0.405				333				C1.0	DMSO		0.2068	-1,392 to 1,805	No	ns	>0,9999
							2.319				333			6	ctrl.	C1.0		1.219	-0,4264 to 2,864	No	ns	0.436
							0.7554				333				ctrl.	DMSO		-0.3914	-2,013 to 1,231	No	ns	>0,9999
							3.108				333				C1.0	DMSO		-1.61	-3,232 to 0,01203	No	ns	0.0539
							3.735				333			8	ctrl.	C1.0		1.935	0,3128 to 3,557	Yes	**	0.006
							0.1631				333				ctrl.	DMSO		-0.1122	-2,266 to 2,042	No	ns	>0,9999
							3				333				C1.0	DMSO		-2.047	-4,183 to 0,08928	No	ns	0.0755
							3.187				333			12	ctrl.	C1.0		1.726	0,0304 to 3,422	Yes	*	0.0416
							1.912				333				ctrl.	DMSO		-1.007	-2,654 to 0,6413	No	ns	0.7931
							5.192				333				C1.0	DMSO		-2.733	-4,38 to -1,085	Yes	****	<0,0001
							7.189				333			24	ctrl.	C1.0		4.696	2,651 to 6,741	Yes	****	<0,0001
							3.138				333				ctrl.	DMSO		-2.006	-4,008 to -0,004349	Yes	*	0.0489
							10.48				333				C1.0	DMSO		-6.702	-8,704 to -4,7	Yes	****	<0,0001
							12.97				333			36	ctrl.	C1.0		8.927	6,771 to 11,08	Yes	****	<0,0001
							0.198				333				ctrl.	DMSO		-0.1599	-2,688 to 2,368	No	ns	>0,9999
							11.69				333				C1.0	DMSO		-9.087	-11,52 to -6,653	Yes	****	<0,0001
							28.39				333			48	ctrl.	C1.0		18.55	16,5 to 20,59	Yes	****	<0,0001
							0.6264				333				ctrl.	DMSO		-0.487	-2,921 to 1,947	No	ns	>0,9999
							24.48				333				C1.0	DMSO		-19.03	-21,47 to -16,6	Yes	****	<0,0001
							27.58				333			60	ctrl.	C1.0		21.45	19,01 to 23,88	Yes	****	<0,0001
							0.6428				333				ctrl.	DMSO		-0.4998	-2,934 to 1,934	No	ns	>0,9999
							24.81				333				C1.0	DMSO		-21.95	-24,71 to -19,18	Yes	****	<0,0001
Fig-05_Stroke.pzfx	paper	5	c		2-way ANOVA	Bonferroni corrected	0.1516				69			baseline	ctrl.	treatment		-2.359	-40,55 to 35,83	No	ns	>0,9999
							1.313				69			day 2	ctrl.	treatment		-20.43	-58,61 to 17,76	No	ns	0.5811
							0.06014				69			day 5	ctrl.	treatment		-0.9359	-39,12 to 37,25	No	ns	>0,9999
			d		2-way ANOVA	Bonferroni corrected	0.7363				69			baseline	ctrl.	treatment		-0.3131	-1,356 to 0,7303	No	ns	>0,9999
							2.713				69			day 2	ctrl.	treatment		1.153	0,1101 to 2,197	Yes	*	0.0253
							1.93				69			day 5	ctrl.	treatment		0.8208	-0,2226 to 1,864	No	ns	0.1731
			e		2-way ANOVA	Bonferroni corrected	0.4925				69			baseline	ctrl.	treatment		-0.656	-3,924 to 2,612	No	ns	>0,9999
							2.911				69			day 2	ctrl.	treatment		3.878	0,6094 to 7,146	Yes	*	0.0145
							0.1298				69			day 5	ctrl.	treatment		0.1728	-3,095 to 3,441	No	ns	>0,9999
			f		2-way ANOVA	Bonferroni corrected					69			baseline	ctrl.	treatment
											69			day 2	ctrl.	treatment
											69			day 5	ctrl.	treatment
			c		2-way ANOVA	Bonferroni corrected	1.722				44			baseline	ctrl.	treatment		0.993	-0,3453 to 2,331	No	ns	0.1842
							2.668				44			day 6	ctrl.	treatment		1.538	0,2001 to 2,877	Yes	*	0.0213
FigSupp-02_NegCtrl.pzfx	supp	2	c	IL1beta	1-way ANOVA	Bonferroni corrected	57.71	<0,0001	****	0.7637	132 (7 + 125)	133			-LPS	+LPS		-0.75	-0,9081 to -0,5919	Yes	****	<0,0001
															-LPS	DMSO_low		0.0199	-0,1382 to 0,178	No	ns	>0,9999
															-LPS	DMSO_medium		0.0369	-0,1236 to 0,1974	No	ns	>0,9999
															-LPS	DMSO_high		0.01433	-0,1462 to 0,1749	No	ns	>0,9999
															-LPS	C1_low		-0.0537	-0,2142 to 0,1068	No	ns	>0,9999
															-LPS	C1_medium		-0.007935	-0,166 to 0,1501	No	ns	>0,9999
															-LPS	C1_high		-0.009866	-0,1679 to 0,1482	No	ns	>0,9999
															DMSO_low	C1_low		-0.07359	-0,2341 to 0,08693	No	ns	>0,9999
															DMSO_medium	C1_medium		-0.04484	-0,2054 to 0,1157	No	ns	>0,9999
															DMSO_high	C1_high		-0.0242	-0,1847 to 0,1363	No	ns	>0,9999
				IL6	1-way ANOVA	Bonferroni corrected		<0,0001	****						-LPS	+LPS		-1	-1,101 to -0,9	Yes	****	<0,0001
															-LPS	DMSO_low		0.002939	-0,09588 to 0,1018	No	ns	>0,9999
															-LPS	DMSO_medium		0.000505	-0,09832 to 0,09933	No	ns	>0,9999
															-LPS	DMSO_high		0.002068	-0,09675 to 0,1009	No	ns	>0,9999
															-LPS	C1_low		-0.002348	-0,1043 to 0,09962	No	ns	>0,9999
															-LPS	C1_medium		-0.0004054	-0,1007 to 0,0999	No	ns	>0,9999
															-LPS	C1_high
															DMSO_low	C1_low
															DMSO_medium	C1_medium
															DMSO_high	C1_high
				TNFapha	1-way ANOVA	Bonferroni corrected	1741	<0,0001	****	0.99	130 (7 + 123) 131				-LPS	+LPS		-0.9478	-0,9837 to -0,912	Yes	****	<0,0001
															-LPS	DMSO_low		0.0207	-0,014 to 0,05539	No	ns	>0,9999
															-LPS	DMSO_medium		0.01848	-0,01622 to 0,05317	No	ns	>0,9999
															-LPS	DMSO_high		0.01694	-0,01829 to 0,05218	No	ns	>0,9999
															-LPS	C1_low		-0.0008029	-0,03604 to 0,03443	No	ns	>0,9999
															-LPS	C1_medium		0.01562	-0,01908 to 0,05032	No	ns	>0,9999
															-LPS	C1_high		0.007303	-0,02793 to 0,04254	No	ns	>0,9999
															DMSO_low	C1_low		-0.0215	-0,05673 to 0,01374	No	ns	>0,9999
															DMSO_medium	C1_medium		-0.002857	-0,03755 to 0,03184	No	ns	>0,9999
															DMSO_high	C1_high		-0.00964	-0,04541 to 0,02613	No	ns	>0,9999
				NO	1-way ANOVA	Bonferroni corrected	2184	<0,0001	****	0.992	130 (7 + 123)	131			-LPS	+LPS		-0.9533	-0,9845 to -0,9222	Yes	****	<0,0001
															-LPS	DMSO_low		0.007425	-0,02374 to 0,03859	No	ns	0.9958
															-LPS	DMSO_medium		0.002093	-0,02859 to 0,03278	No	ns	>0,9999
															-LPS	DMSO_high		0.003141	-0,02802 to 0,0343	No	ns	>0,9999
															-LPS	C1_low		-0.006863	-0,03755 to 0,02382	No	ns	0.9971
															-LPS	C1_medium		0.009597	-0,02157 to 0,04076	No	ns	0.9803
															-LPS	C1_high		0.0114	-0,01977 to 0,04256	No	ns	0.9495
															DMSO_low	C1_low		-0.01429	-0,04545 to 0,01688	No	ns	0.8493
															DMSO_medium	C1_medium		0.007504	-0,02366 to 0,03867	No	ns	0.9955
															DMSO_high	C1_high		0.008255	-0,02338 to 0,03989	No	ns	0.9926
				AB	1-way ANOVA	Bonferroni corrected	9.231	<0,0001	****	0.3463	129 (7 + 122)	130			-LPS	+LPS		-0.4913	-0,7605 to -0,2221	Yes	****	<0,0001
															-LPS	DMSO_low		0.04673	-0,2184 to 0,3119	No	ns	>0,9999
															-LPS	DMSO_medium		-0.04502	-0,3064 to 0,2164	No	ns	>0,9999
															-LPS	DMSO_high		-0.07236	-0,3338 to 0,1891	No	ns	>0,9999
															-LPS	C1_low		0.01065	-0,2632 to 0,2845	No	ns	>0,9999
															-LPS	C1_medium		-0.05209	-0,3259 to 0,2217	No	ns	>0,9999
															-LPS	C1_high		-0.2924	-0,5714 to -0,01345	Yes	*	0.0303
															DMSO_low	C1_low		-0.03608	-0,3099 to 0,2377	No	ns	>0,9999
															DMSO_medium	C1_medium		-0.007072	-0,2773 to 0,2632	No	ns	>0,9999
															DMSO_high	C1_high		-0.2201	-0,4955 to 0,05539	No	ns	0.3347
FigSupp-03_Macro_NO+CellActivity.pzfx	supp	3	c	IFNgamma	1-way ANOVA	Bonferroni corrected	118.1	<0,0001	****	0.7178	332 (7 + 325)	333			+LPS	-LPS		-0.7118	-0,8276 to -0,5959	Yes	****	<0,0001
															+LPS	C1_low		0.1735	0,04583 to 0,3011	Yes	***	0.0007
															+LPS	C1_medium		0.5402	0,4109 to 0,6696	Yes	****	<0,0001
															+LPS	C1_high		0.816	0,6848 to 0,9472	Yes	****	<0,0001
															+LPS	DMSO_low		0.1547	0,02628 to 0,2832	Yes	**	0.0049
															+LPS	DMSO_medium		0.1654	0,03694 to 0,2939	Yes	**	0.0018
															+LPS	DMSO_high		0.155	0,02569 to 0,2844	Yes	**	0.0053
															DMSO_low	C1_low		-0.01872	-0,1487 to 0,1113	No	ns	>0,9999
															DMSO_medium	C1_medium		-0.3748	-0,5065 to -0,2431	Yes	****	<0,0001
															DMSO_hight	C1_high		-0.6609	-0,7953 to -0,5266	Yes	****	<0,0001
			a	LPS	1-way ANOVA	Bonferroni corrected	300.3	<0,0001	****	0.8601	349 (7 + 342)	350			+LPS	-LPS		-0.9399	-1,034 to -0,8457	Yes	****	<0,0001
															+LPS	C1_low		0.06439	-0,04173 to 0,1705	No	ns	>0,9999
															+LPS	C1_medium		0.5561	0,4517 to 0,6605	Yes	****	<0,0001
															+LPS	C1_high		0.9515	0,8435 to 1,059	Yes	****	<0,0001
															+LPS	DMSO_low		-0.002834	-0,1099 to 0,1042	No	ns	>0,9999
															+LPS	DMSO_medium		0.006858	-0,1011 to 0,1148	No	ns	>0,9999
															+LPS	DMSO_high		0.07016	-0,03425 to 0,1746	No	ns	0.9827
															DMSO_low	C1_low		-0.06722	-0,1876 to 0,05313	No	ns	>0,9999
															DMSO_medium	C1_medium		-0.5493	-0,669 to -0,4296	Yes	****	<0,0001
															DMSO_hight	C1_high		-0.8813	-1,001 to -0,7616	Yes	****	<0,0001
			b	polyIC	1-way ANOVA	Bonferroni corrected	31.04	<0,0001	****	0.4396	284 (7 + 277)	285			+LPS	-LPS		-0.757	-1,034 to -0,4805	Yes	****	<0,0001
															+LPS	C1_low		0.2466	-0,01387 to 0,5071	No	ns	0.0861
															+LPS	C1_medium		0.7026	0,436 to 0,9693	Yes	****	<0,0001
															+LPS	C1_high		0.8499	0,5809 to 1,119	Yes	****	<0,0001
															+LPS	DMSO_low		0.07171	-0,1834 to 0,3268	No	ns	>0,9999
															+LPS	DMSO_medium		0.1668	-0,09983 to 0,4335	No	ns	>0,9999
															+LPS	DMSO_high		0.0806	-0,1883 to 0,3495	No	ns	>0,9999
															DMSO_low	C1_low		-0.1749	-0,4413 to 0,09146	No	ns	>0,9999
															DMSO_medium	C1_medium		-0.5358	-0,819 to -0,2526	Yes	****	<0,0001
															DMSO_hight	C1_high		-0.7693	-1,057 to -0,4818	Yes	****	<0,0001
			f	IFNgamma	1-way ANOVA	Bonferroni corrected	2.613	0.0139	*	0.09979	172 (7 + 165)	173			+LPS	-LPS		-0.04907	-0,2246 to 0,1265	No	ns	>0,9999
															+LPS	C1_low		0.1253	-0,06574 to 0,3163	No	ns	>0,9999
															+LPS	C1_medium		0.1936	0,005377 to 0,3819	Yes	*	0.0371
															+LPS	C1_high		0.1918	0,0007539 to 0,3828	Yes	*	0.048
															+LPS	DMSO_low		0.07701	-0,1087 to 0,2627	No	ns	>0,9999
															+LPS	DMSO_medium		0.1105	-0,07521 to 0,2962	No	ns	>0,9999
															+LPS	DMSO_high		0.05382	-0,1319 to 0,2395	No	ns	>0,9999
															DMSO_low	C1_low		-0.04828	-0,2487 to 0,1521	No	ns	>0,9999
															DMSO_medium	C1_medium		-0.08313	-0,2809 to 0,1146	No	ns	>0,9999
															DMSO_hight	C1_high		-0.138	-0,3384 to 0,06244	No	ns	>0,9999
			e	polyIC	1-way ANOVA	Bonferroni corrected	4.45	0,0001	****	1.1396	199 (7 + 192)	200			+LPS	-LPS		-0.08006	-0,2402 to 0,0801	No	ns	>0,9999
															+LPS	C1_low		0.1845	0,01682 to 0,3522	Yes	*	0.017
															+LPS	C1_medium		0.08502	-0,08268 to 0,2527	No	ns	>0,9999
															+LPS	C1_high		0.03421	-0,1335 to 0,2019	No	ns	>0,9999
															+LPS	DMSO_low		-0.01482	-0,1808 to 0,1512	No	ns	>0,9999
															+LPS	DMSO_medium		0.002923	-0,1631 to 0,1689	No	ns	>0,9999
															+LPS	DMSO_high		-0.07606	-0,2438 to 0,09164	No	ns	>0,9999
															DMSO_low	C1_low		-0.1993	-0,367 to -0,03163	Yes	**	0.0062
															DMSO_medium	C1_medium		-0.0821	-0,2498 to 0,0856	No	ns	>0,9999
															DMSO_hight	C1_high		-0.1103	-0,2797 to 0,05913	No	ns	>0,9999
			d	LPS	1-way ANOVA	Bonferroni corrected	5.94	<0,0001	****	0.1566	231 (7 + 224)	232			+LPS	-LPS		-0.1051	-0,3113 to 0,1011	No	ns	>0,9999
															+LPS	C1_low		0.2153	0,009051 to 0,4215	Yes	*	0.0315
															+LPS	C1_medium		0.3069	0,1007 to 0,5131	Yes	***	0.0001
															+LPS	C1_high		0.3352	0,129 to 0,5414	Yes	****	<0,0001
															+LPS	DMSO_low		0.09989	-0,1063 to 0,3061	No	ns	>0,9999
															+LPS	DMSO_medium		0.1506	-0,05566 to 0,3568	No	ns	0.6129
															+LPS	DMSO_high		0.125	-0,08126 to 0,3312	No	ns	>0,9999
															DMSO_low	C1_low		-0.1154	-0,3216 to 0,09084	No	ns	>0,9999
															DMSO_medium	C1_medium		-0.1564	-0,3626 to 0,04987	No	ns	0.4857
															DMSO_hight	C1_high		-0.2102	-0,4164 to -0,003993	Yes	*	0.0408
FigSupp-03_Macro_Cytokines.pzfx	supp	3	g	TNFalpha	1-way ANOVA	Bonferroni corrected	464	<0,0001	****	0.9093	331 (7 + 324)	332			+LPS	-LPS		-0.9717	-1,041 to -0,9025	Yes	****	<0,0001
															+LPS	C1_low		0.1382	0,05723 to 0,2192	Yes	****	<0,0001
															+LPS	C1_medium		0.09895	0,01857 to 0,1793	Yes	**	0.005
															+LPS	C1_high		0.03517	-0,0458 to 0,1161	No	ns	0.8888
															+LPS	DMSO_low		0.05684	-0,02296 to 0,1367	No	ns	0.3709
															+LPS	DMSO_medium		0.04914	-0,03526 to 0,1335	No	ns	0.6367
															+LPS	DMSO_high		0.08963	0,004432 to 0,1748	Yes	*	0.0313
															DMSO_low	C1_low		-0.08135	-0,1655 to 0,002792	No	ns	0.0664
															DMSO_medium	C1_medium		-0.04981	-0,1378 to 0,03816	No	ns	0.6693
															DMSO_hight	C1_high		0.05446	-0,03481 to 0,1437	No	ns	0.5787
				IL6	1-way ANOVA	Bonferroni corrected	404.1	<0,0001	****	0.8927	347 (7 + 340)	348			+LPS	-LPS		-0.9857	-1,065 to -0,9062	Yes	****	<0,0001
															+LPS	C1_low		0.03258	-0,06022 to 0,1254	No	ns	0.9624
															+LPS	C1_medium		0.04512	-0,04835 to 0,1386	No	ns	0.8217
															+LPS	C1_high		-0.01316	-0,1073 to 0,08101	No	ns	0.9999
															+LPS	DMSO_low		-0.06159	-0,1558 to 0,03258	No	ns	0.487
															+LPS	DMSO_medium		0.02281	-0,07066 to 0,1163	No	ns	0.9955
															+LPS	DMSO_high		0.04615	-0,04876 to 0,1411	No	ns	0.8162
															DMSO_low	C1_low		-0.09417	-0,193 to 0,004618	No	ns	0.0743
															DMSO_medium	C1_medium		-0.02232	-0,1211 to 0,07644	No	ns	0.9972
															DMSO_hight	C1_high		0.05931	-0,04147 to 0,1601	No	ns	0.624
				IL1beta	1-way ANOVA	Bonferroni corrected	28.76	<0,0001	****	0.57	159 (7 + 152)	160			+LPS	-LPS		-0.8035	-1,076 to -0,5309	Yes	****	<0,0001
															+LPS	C1_low		-0.05297	-0,3848 to 0,2789	No	ns	0.9997
															+LPS	C1_medium		-0.1206	-0,4473 to 0,206	No	ns	0.948
															+LPS	C1_high		-0.05758	-0,3951 to 0,28	No	ns	0.9995
															+LPS	DMSO_low		-0.2629	-0,6217 to 0,09584	No	ns	0.327
															+LPS	DMSO_medium		-0.1996	-0,5434 to 0,1443	No	ns	0.632
															+LPS	DMSO_high		0.02898	-0,3737 to 0,4317	No	ns	>0,9999
															DMSO_low	C1_low		-0.2099	-0,5956 to 0,1757	No	ns	0.7044
															DMSO_medium	C1_medium		-0.07893	-0,4461 to 0,2883	No	ns	0.9978
															DMSO_hight	C1_high		0.08657	-0,3447 to 0,5179	No	ns	0.9986
FigSupp-04_DeadOrAlive.pzfx	supp	4	a	microglia	1-way ANOVA	Bonferroni corrected	4.08	0.0216	*	0.1147	65 (2 + 63)	66			ctrl.	DMSO		-0.1486	-0,2975 to 0,0002796	No	ns	0.0506
															ctrl.	C1		-0.1543	-0,3066 to -0,001981	Yes	*	0.0461
															DMSO	C1		-0.005688	-0,1564 to 0,145	No	ns	>0,9999
				Astrocytes	1-way ANOVA	Bonferroni corrected	2.838	0.0638	ns	5932	92 (2 + 90)	93			ctrl.	DMSO		-0.06538	-0,1325 to 0,001756	No	ns	0.0589
															ctrl.	C1		-0.02996	-0,09868 to 0,03876	No	ns	0.8711
															DMSO	C1		0.03542	-0,03172 to 0,1026	No	ns	0.604
				Oligo	1-way ANOVA	Bonferroni corrected	3.329	0.0377	*	0.03031	215 (2 + 213)	216			ctrl.	DMSO		0.01589	-0,006893 to 0,03868	No	ns	0.2814
															ctrl.	C1		0.0004641	-0,02216 to 0,02309	No	ns	>0,9999
															DMSO	C1		-0.01543	-0,03082 to -4,201e-005	Yes	*	0.0491
			b	microglia	1-way ANOVA	Bonferroni corrected	11.05	<0,0001	****	0.2726	61 (2 + 59)	62			ctrl.	DMSO		0.1009	-0,0395 to 0,2414	No	ns	0.2034
															ctrl.	C1		-0.1677	-0,3081 to -0,02725	Yes	*	0.0154
															DMSO	C1		-0.2686	-0,4073 to -0,1299	Yes	****	<0,0001
				Astrocytes	1-way ANOVA	Bonferroni corrected	5.279	0.0067	**	0.102	95 (2 + 93)	96			ctrl.	DMSO		-0.1001	-0,1775 to -0,02283	Yes	**	0.0064
															ctrl.	C1		-0.02836	-0,1076 to 0,05086	No	ns	>0,9999
															DMSO	C1		0.07178	-0,007446 to 0,151	No	ns	0.0889
				Oligo	1-way ANOVA	Bonferroni corrected	3.477	0.0351	*	0.07172	92 (2 + 90)	93			ctrl.	DMSO		-0.03033	-0,06465 to 0,003992	No	ns	0.1013
															ctrl.	C1		-0.03323	-0,06755 to 0,00109	No	ns	0.061
															DMSO	C1		-0.002902	-0,03803 to 0,03223	No	ns	>0,9999
			c	microglia	1-way ANOVA	Bonferroni corrected	5.524	0.0062	**	0.1492	65 (2 + 63)	66			ctrl.	DMSO		-2.559	-4,631 to -0,4865	Yes	*	0.0104
															ctrl.	C1		-0.2286	-2,227 to 1,77	No	ns	>0,9999
															DMSO	C1		2.33	0,2579 to 4,402	Yes	*	0.0223
				Astrocytes	1-way ANOVA	Bonferroni corrected	0.9461	0.3919	ns	0.01973	96 (2 + 94)	97			ctrl.	DMSO		0.7166	-0,9442 to 2,377	No	ns	0.8868
															ctrl.	C1		0.8761	-0,7721 to 2,524	No	ns	0.5947
															DMSO	C1		0.1595	-1,489 to 1,808	No	ns	>0,9999
				Oligo	1-way ANOVA	Bonferroni corrected	2.339	0.0988	ns	0.02073	223 (2 + 221)	224			ctrl.	DMSO		-16.23	-39,88 to 7,421	No	ns	0.2978
															ctrl.	C1		-2.95	-26,82 to 20,92	No	ns	>0,9999
															DMSO	C1		13.28	-3,76 to 30,32	No	ns	0.1843

## Sheet: FittingCurves
Information								Fitting parameters				best-fit values							Std. Error					95% CI (asymptotic)							Goodness of Fit					Constraints		Number of points
file	paper / supplement	Figure	Index	sub-index	data group	comment		Curve fit	Curve Info	add info		Y0	Plateau	K	Half Life	Tau	Span		Y0	Plateau	K	Span		Y0	Plateau	K	Half Life	Tau	Span		Degrees of Freedom	R square	Absolute Sum of Squares	Sy.x		K		# of X values	# Y values analyzed	Outliers (excluded, Q=1%)
Fig-01_Screen_AB+NO.pzfx	paper	1	b		NO			non-linear fit	one phase decay	automatic outlier removal		0.9035	0.1234	3.09	0.2243	0.3237	0.7802		0.01756	0.01053	0.2377	0.019		0,8665 to 0,9406	0,1011 to 0,1456	2,588 to 3,591	0,193 to 0,2678	0,2785 to 0,3864	0,7401 to 0,8203		17	0.9912	0.01593	0.03061		K > 0		55	22	2
Fig-01+06_DoseDependency.pzfx	paper	1	d		C1.0			non-linear fit	one phase decay	automatic outlier removal		0.9574	0.04151	2.747	0.2523	0.364	0.9158		0.01938	0.01547	0.3079	0.02348		0,9191 to 0,9957	0,01093 to 0,07209	2,139 to 3,356	0,2066 to 0,3241	0,298 to 0,4676	0,8694 to 0,9623		145	0.9141	2.263	0.1249		K > 0		148	148	0
					DMSO			non-linear fit	one phase decay	automatic outlier removal		0.9846	0.9138	1.456	0.4761	0.6869	0.07078		0.01067	0.01308	1.204	0.01574		0,9634 to 1,006	0,8878 to 0,9399	0 to 3,852	0,1799 to +infinity	0,2596 to +infinity	0,03945 to +infinity		78	0.2113	0.2738	0.05924		K > 0		81	81	0
	paper	6	c		DMSO			non-linear fit	one phase decay	automatic outlier removal		0.9846	0.9138	1.456	0.4761	0.6869	0.07078		0.01067	0.01308	1.204	0.01574		0,9634 to 1,006	0,8878 to 0,9399	0 to 3,852	0,1799 to +infinity	0,2596 to +infinity	0,03945 to +infinity		78	0.2113	0.2738	0.05924		K > 0		81	81	0
					C1-R			non-linear fit	one phase decay	automatic outlier removal		0.9828	0.05077	6.659	0.1041	0.1502	0.932		0.01244	0.008707	0.3285	0.01487		0,9582 to 1,007	0,03357 to 0,06798	6,01 to 7,308	0,09484 to 0,1153	0,1368 to 0,1664	0,9026 to 0,9614		147	0.9657	0.7877	0.0732		K > 0		150	150	0
					C1-S			non-linear fit	one phase decay	automatic outlier removal		0.9628	-0.6971	0.01601	43.29	62.46	1.66		0.01357	2.844	0.03183	2.839		0,936 to 0,9895	-6,304 to 4,91	0 to 0,07877	8,799 to +infinity	12,69 to +infinity	-3,938 to +infinity		206	0.4829	5.14	0.158		K > 0		209	209	0
Fig-04_postStimTimeline.pzfx	paper	4	a		medium	not used, 'cause it does not fit		non-linear fit	one phase decay	automatic outlier removal		0.7818	~ 25601	~ 1,797e-005	~ 55655	~ 38577	~ 25600		0.3823	~ 4572749	~ 0,003211	~ 4572749		0,02512 to 1,538	(Very wide)	(Very wide)	(Very wide)	(Very wide)	(Very wide)		125	0.9412	597.7	2.187		K > 0		162	128	0(?)
					C1.0			non-linear fit	one phase decay	automatic outlier removal		1.054	7.063	0.05033	19.87	13.77	6.009		0.3459	0.5428	0.01317	0.4519		0,369 to 1,739	5,988 to 8,137	0,02426 to 0,0764	13,09 to 41,22	9,072 to 28,57	5,114 to 6,904		121	0.6498	201.1	1.289		K > 0		162	124	0
					DMSO	not used, 'cause it does not fit		non-linear fit	one phase decay	automatic outlier removal		0.7466	~ 1270	~ 0,0003603	~ 2775	~ 1924	~ 1269		0.2368	~ 7869	~ 0,002257	~ 7869		0,2768 to 1,216	(Very wide)	(Very wide)	(Very wide)	(Very wide)	(Very wide)		99	0.9672	162.6	1.282		K > 0		162	109	7
												best-fit values ± SE												95% Confidence Intervals							Goodness of Fit					Equation						Is slope significantly non-zero?
												Slope	Y-intercept	X-intercept	1/slope									Slope	Y-intercept	X-intercept						R square		Sy.x								F	DFn, DFd	P value	Deviation from zero?
Fig-04_postStimTimeline.pzfx	paper	4	a		medium			linear				0,4597 ± 0,01024	0,7832 ± 0,2676	-1.704	2.175									0,4395 to 0,48	0,2537 to 1,313	-2,949 to -0,5352						0.9412		2.178		Y = 0,4597*X + 0,7832						2017	1, 126	<0,0001	Significant
					C1.0	not used, 'cause it does not fit		linear				0,09745 ± 0,007095	2,082 ± 0,1709	-21.36	10.26									0,08341 to 0,1115	1,743 to 2,42	-28,33 to -16,02						0.6073		1.36		Y = 0,09745*X + 2,082						188.7	1, 122	<0,0001	Significant
					DMSO			linear				0,4763 ± 0,01014	0,6134 ± 0,2261	-1.288	2.099									0,4562 to 0,4965	0,1651 to 1,062	-2,297 to -0,3369						0.9537		1.742		Y = 0,4763*X + 0,6134						2205	1, 107	<0,0001	Significant
												best-fit values							Std. Error					95% CI (asymptotic)							Goodness of Fit							Number of points
												YIntercept	Slope						YIntercept	Slope				YIntercept	Slope						Degrees of Freedom	R square	Absolute Sum of Squares	Sy.x				# of X values	# Y values analyzed
Fig-04_ADME+PK.pzfx	paper	4	b		Plasma			non-linear fit	log-log line	least squares		-0.04135	-1.124						0.03761	0.1351				-0,1252 to 0,04246	-1,425 to -0,8226						10	0.9408	0.3999	0.2				12	12
					Brain							-1.314	-2.003						0.3438	1.176				-2,08 to -0,5481	-4,624 to 0,618						10	0.563	0.05676	0.07534				12	12
					Heart							-0.6797	-1.109						0.05984	0.215				-0,813 to -0,5464	-1,588 to -0,6298						10	0.8572	0.05418	0.07361				12	12
					Liver							-0.3257	-0.9093						0.05739	0.2074				-0,4536 to -0,1978	-1,371 to -0,4472						10	0.7883	0.3029	0.174				12	12
					Kidney							-0.3077	-1.022						0.06048	0.2181				-0,4425 to -0,173	-1,508 to -0,5361						10	0.8246	0.3309	0.1819				12	12
[truncated: 4 more columns]
